# Supplementary material for: MiR-148a-3p within HucMSC-Derived Extracellular Vesicles Suppresses Hsp90b1 to Prevent Fibroblast Collagen Synthesis and Secretion in Silica-Induced Pulmonary Fibrosis
Source: Int J Mol Sci. 2023 Sep 23;24(19):14477. doi: 10.3390/ijms241914477 (PMC10572270; doi:10.3390/ijms241914477)
Supplement: Supplementary file 1 [file ijms-24-14477-s001.zip]

Archive with 1 entries (1 files):
- ijms-2610917-supplementary.pdf
